# Supplementary material for: Effects of DNA Methylation of HPA-Axis Genes of F1 Juvenile Induced by Maternal Density Stress on Behavior and Immune Traits in Root Voles (Microtus oeconomus)—A Field Experiment
Source: Animals (Basel). 2024 Aug 25;14(17):2467. doi: 10.3390/ani14172467 (PMC11393846; doi:10.3390/ani14172467)
Supplement: Supplementary file 1 [file animals-14-02467-s001.zip]

Archive with 1 entries (1 files):
- animals-3142857-supplementary-table s1.pdf
